# Supplementary material for: Letter to the Editor: Speedy Plant Genotyping by SDS-Tolerant Cyclodextrin-PCR
Source: Plant Cell Physiol. 2022 Jun 30;63(8):1025–8. doi: 10.1093/pcp/pcac093 (PMC9381561; doi:10.1093/pcp/pcac093)
Supplement: pcac093_Supp [file pcac093_supp.zip]

Archive with 1 entries (1 files):
- pcp-2022-e-00117-File003.docx
